# Supplementary material for: Sulforaphane Is Protective against Warm Ischemia/Reperfusion Injury and Partial Hepatectomy in Rats
Source: Int J Mol Sci. 2024 Jan 1;25(1):579. doi: 10.3390/ijms25010579 (PMC10778753; doi:10.3390/ijms25010579)
Supplement: Supplementary file 1 [file ijms-25-00579-s001.zip]

Archive with 1 entries (1 files):
- ijms-2774544-supplementary.pdf
